# Supplementary material for: Analysis of Line and Tube Detection Performance of a Chest X-ray Deep Learning Model to Evaluate Hidden Stratification
Source: Diagnostics (Basel). 2023 Jul 9;13(14):2317. doi: 10.3390/diagnostics13142317 (PMC10378683; doi:10.3390/diagnostics13142317)
Supplement: Supplementary file 1 [file diagnostics-13-02317-s001.zip]

Archive with 1 entries (1 files):
- diagnostics-2469572-supplementary.pdf
